# Supplementary material for: Dynamic Changes in Ascorbic Acid Content during Fruit Development and Ripening of Actinidia latifolia (an Ascorbate-Rich Fruit Crop) and the Associated Molecular Mechanisms
Source: Int J Mol Sci. 2022 May 22;23(10):5808. doi: 10.3390/ijms23105808 (PMC9146223; doi:10.3390/ijms23105808)
Supplement: Supplementary file 1 [file ijms-23-05808-s001.zip]

Archive with 2 entries (2 files):
- Supplementary figures.pdf
- Table S1-S5.xlsx
